# Supplementary material for: Investigating the basis of lineage decisions and developmental trajectories in the dorsal spinal cord through pseudotime analyses
Source: Development. 2024 May 30;151(10):dev202209. doi: 10.1242/dev.202209 (PMC11166460; doi:10.1242/dev.202209)
Supplement: Table S1. The top 50 genes present in each cluster. [file develop-151-202209-TableS1.xlsx]

## Sheet: Sheet1
Cluster 0				Cluster 1				Cluster 2				Cluster 3				Cluster 4				Cluster 5				Cluster 6				Cluster 7				Cluster 8				Cluster 9				Cluster 10				Cluster 11				Cluster 12
Gene	P value	Log2 FC		Gene	P value	Log2 FC		Gene	P value	Log2 FC		Gene	P value	Log2 FC		Gene	P value	Log2 FC		Gene	P value	Log2 FC		Gene	P value	Log2 FC		Gene	P value	Log2 FC		Gene	P value	Log2 FC		Gene	P value	Log2 FC		Gene	P value	Log2 FC		Gene	P value	Log2 FC		Gene	P value
Fabp7	3.12185619963304e-250	1.58625		Msx1	3.99255660558287e-286	1.79495		Pou3f1	0	1.94979		Ldha	2.79429177580288e-270	1.86772		Chmp2b	0	2.87471		Colec12	0	2.76085		Cartpt	0	3.62054		Sst	1.01840970379376e-302	3.43749		Gap43	3.67753480595822e-186	1.70541		Gm2694	3.09147828754516e-242	1.98336		Hmgb2	7.65612494733081e-172	2.03058		Cdkn1c	3.07410105998146e-157	2.55898		Gm2694	4.65182715209641e-200
Igfbp5	3.1222442277332e-247	1.53551		Igfbp5	3.57321406280346e-215	1.66594		Crabp1	4.82342304170946e-221	1.84312		Igfbp5	3.88795201837695e-219	1.65417		Robo2	0	2.40349		Sparc	9.22675101191997e-282	2.16083		Lhx1	0	2.14025		Cartpt	1.21678639947535e-187	2.26026		Pbx3	4.11604967798943e-202	1.53226		Crmp1	9.91508157008642e-224	1.93167		Cenpa	0	1.84414		Neurod4	0	2.14662		Robo3	1.06547877616919e-210
Dbi	6.38659452084653e-215	1.38165		Col14a1	5.20074161154392e-198	1.38552		Barhl2	0	1.77665		Ntrk2	6.49445601548574e-244	1.64044		Crabp1	1.22243542040673e-274	2.36272		Peg3	2.71781200668539e-254	2.15004		Runx1t1	1.48696888933741e-269	2.06847		Gap43	6.75994453997131e-219	2.15615		C130073E24Rik	0	1.52154		Thsd7a	1.10189419021165e-219	1.90521		Ccnb2	0	1.69229		Neurog2	0	2.08872		Lhx1	7.47958588742079e-203
Fam181b	3.16588563313727e-261	1.38117		Cd9	3.34620614522174e-217	1.32055		Nrcam	1.64233679152627e-276	1.70284		Rspo3	3.46394065274623e-267	1.57718		Rprm	1.38514809302941e-301	2.01572		Fos	2.02603120536382e-191	2.06093		Ptprd	6.27379389903455e-248	1.87264		Nrxn3	2.9996640532522e-294	1.91987		Tshz2	8.40919324453497e-177	1.51901		Fstl5	0	1.81637		Cdca8	3.33203071242496e-289	1.6699		Tmsb4x	3.77689449043335e-191	2.0703		Enc1	8.3860427468184e-193
Fndc5	5.25176673515877e-267	1.37825		Pla2g7	9.09996678755053e-202	1.32028		Gm28050	0	1.66596		Dbi	5.07660984539279e-189	1.55657		Meg3	1.34306759821833e-199	1.99837		C1qtnf3	0	1.97028		Pax2	0	1.77011		D930028M14Rik	1.65771401202447e-168	1.69529		Reln	2.96482898721813e-183	1.51599		Cacna2d1	4.72455317294568e-238	1.57192		Pttg1	2.93117927215519e-246	1.66292		Nhlh1	0	2.05373		Tubb3	1.04314166906121e-154
Col14a1	8.81118550660473e-240	1.32149		Rspo3	1.58277148581945e-220	1.28463		Meis2	5.95445338718239e-250	1.65199		Fndc5	3.41341587763577e-224	1.491		Gm45159	0	1.90976		Tpm1	1.52137173399475e-210	1.93769		Gad2	0	1.76991		Pou2f2	1.68414633919661e-165	1.6874		Ebf1	1.68490456417911e-159	1.45145		Rgmb	1.52183251073418e-183	1.46801		Cenpf	2.15012927257373e-225	1.64172		Afap1	1.61429364499678e-211	2.03888		Crabp1	7.51048600292434e-144
Pla2g7	2.99773994563907e-224	1.31019		Peg3	1.06388431796659e-163	1.26778		Robo3	1.4607084191096e-265	1.61976		Fam162a	2.14839820896484e-219	1.45845		Pou3f1	0	1.88073		Cp	0	1.84718		Nrxn3	0	1.67702		Stmn2	8.79216806396484e-187	1.67843		Zfhx3	6.38649760369368e-155	1.4482		Dcx	1.41860804470454e-178	1.46375		Birc5	2.69461378820183e-252	1.60913		Btbd17	2.40029082897343e-282	2.00087		Nefm	6.81518617540943e-96
Rfx4	1.6929526485434e-239	1.26331		Col12a1	1.59164441089822e-215	1.26586		Ank2	1.37734313359045e-204	1.55413		Asph	3.55705926674026e-225	1.45483		Sorcs3	0	1.8499		Wls	3.81246118216061e-256	1.77377		Mab21l2	2.30673933580589e-237	1.61431		Mapt	1.19396795008359e-220	1.66004		Nrxn1	9.63474626727813e-216	1.43719		Pou4f1	1.10249227224406e-220	1.45023		H2afz	2.10181218767635e-178	1.55724		Trp53i11	2.88955055859606e-201	1.84416		Nefl	5.09666238718155e-150
Ntrk2	1.26106541481793e-233	1.25517		Ntrk2	3.57957176511379e-170	1.19432		Rgmb	7.92450150745947e-206	1.54855		Tpi1	2.17144856640316e-237	1.45305		Barhl1	0	1.80754		Col18a1	0	1.76539		Lhx1os	0	1.6005		Stmn3	1.48376748171345e-195	1.50074		Pou3f1	1.66579323221011e-170	1.40416		Tshz1	2.6961853197488e-175	1.44182		Cdc20	2.71330657496043e-237	1.53963		Igsf8	7.0329744776903e-203	1.84353		Nhlh2	3.22665037877006e-201
Ptn	7.87152116491094e-205	1.2224		Wls	4.88287879798637e-176	1.18303		Ebf1	3.46600484657033e-192	1.48878		Rfx4	4.15179612799722e-237	1.43123		Ebf3	6.34711118759245e-257	1.71416		Anxa2	0	1.67114		Pax8	0	1.48855		Mab21l2	3.93498103746458e-154	1.46899		Stmn2	7.83331883843273e-151	1.40397		Ebf1	1.3742773471723e-155	1.36047		Arl6ip1	3.29360555895839e-137	1.50487		Tfap2b	1.40353351041849e-248	1.73112		Akap12	2.99703632264266e-89
Vim	1.75887079728495e-215	1.18736		Mdk	5.53803394112828e-162	1.18149		Tmem163	4.49280241547782e-270	1.48714		Aldoa	1.79067564295925e-224	1.41949		Syt1	7.27426676387058e-308	1.70765		Slf2	2.94887544113932e-229	1.65487		Slc32a1	0	1.46888		Snhg11	1.569454694151e-57	1.44895		Rtn1	1.16241926132406e-161	1.35508		Ncam1	1.8448127199119e-159	1.28287		Tpx2	3.85290751143163e-242	1.46788		Ebf2	0	1.68786		Cacna2d1	6.77777457696169e-238
Cd9	8.84123129431357e-191	1.14938		Axin2	5.39573342726500e-179	1.16642		Bcl11a	5.95038681941523e-209	1.46109		Galk1	1.37397979322196e-243	1.40438		Nav3	0	1.69612		Thbs1	0	1.63009		Dner	2.30148661395842e-192	1.45833		Snrpn	3.27989212992742e-166	1.39282		Mapt	1.38903825308043e-171	1.35301		Pid1	1.31673645649444e-172	1.21719		Tubb4b	8.71910259426991e-99	1.40592		Gadd45g	1.88130706435397e-218	1.65216		Foxd3	0
Phgdh	1.27923161515144e-217	1.13733		Fut8	1.03041384755233e-164	1.16526		Pdzrn4	2.14092104861538e-248	1.42742		Col14a1	5.14440893779107e-196	1.39532		Gpm6a	0	1.68186		F3	0	1.61609		Arid5b	1.41302793424333e-158	1.34744		Meg3	2.82762584063996e-57	1.38397		Chl1	3.82837192894141e-126	1.339		Nr2f1	2.95855952132344e-129	1.21482		Cks2	2.1688450988313e-106	1.2882		Tcf4	1.27185466083527e-163	1.48226		Cntn2	7.15369822779418e-190
Ezr	4.17326486772865e-198	1.13355		Asph	2.14481871282265e-161	1.16313		Syt1	6.85668435634832e-223	1.40128		Wnt1	2.0480817627317e-291	1.39462		Cntn3	0	1.66701		Grb10	3.69533183903991e-218	1.60587		Cacna2d3	0	1.34592		Vcan	3.91263273808657e-232	1.38288		Pou4f1	4.84981959828156e-177	1.33562		Auts2	2.9096353966986e-140	1.20492		Cdca3	2.70520240894457e-265	1.25964		Btg2	4.47106432314248e-151	1.46402		Rnd2	1.84256652796751e-148
Gsta4	3.05794684299232e-224	1.13226		Rbp1	2.05603621754137e-141	1.16244		Slc17a6	7.55334655596145e-304	1.39528		Loxl2	1.99721041462631e-214	1.38626		Snhg11	1.28592575275528e-155	1.65161		Gxylt2	0	1.59937		Cntn1	5.94228621254017e-259	1.33642		Myt1l	6.75016690752406e-212	1.38233		Stmn3	2.2594279782477e-155	1.28977		Fign	7.82233230539335e-133	1.19246		H1fx	1.36162229639062e-132	1.23931		Srrm4	1.77694630951502e-174	1.45917		Arl4d	0
Id3	1.47767740182573e-117	1.13137		Gsta4	1.10620907558106e-193	1.15172		Hoxa9	1.75481863195137e-174	1.37735		Fam181b	8.80967587977531e-198	1.32963		Gria2	2.14074533291812e-263	1.65153		Sulf1	0	1.59299		Skor1	0	1.30018		Stmn4	2.74868555116888e-186	1.37582		Zfhx4	2.70694189091509e-137	1.24465		Myt1	4.33453205213587e-153	1.14329		Selenoh	2.53338588448775e-154	1.22782		Cotl1	1.9409293224815e-153	1.44857		Ina	9.52916722370376e-141
Asph	1.3781672605433e-197	1.12474		Serpinh1	2.78010806495552e-174	1.1125		Nrxn1	9.29018092154057e-222	1.30331		Pgk1	1.16159179382845e-205	1.3014		Chl1	1.77784407217507e-237	1.64861		Ccnd2	1.75854261262423e-217	1.575		Pid1	7.36995391198226e-175	1.27774		Elavl2	1.44561482731141e-156	1.35811		Tubb2a	1.55897463622723e-129	1.21192		Plxna2	3.87257126228846e-107	1.13017		H2afv	1.00342480675948e-163	1.22491		Plk3	5.6641719539808e-287	1.37988		Nkain4	9.40595057442347e-135
Slit2	8.15777872320311e-181	1.11114		Slit2	7.7051061874954e-150	1.07774		Dnm3	6.95487516023101e-182	1.2987		Ptprz1	2.17408843847307e-219	1.29782		Barhl2	0	1.64291		Peg10	6.50952431447898e-202	1.56357		Bcl11a	2.73543692559009e-160	1.27753		Rnd3	4.99783519284732e-145	1.3486		Scn3b	4.89260914477425e-243	1.19527		Stmn2	5.08737522979278e-108	1.12651		Hmgn21	9.73736389713626e-146	1.18225		Tubb3	7.96318901150619e-111	1.31113		Igsf8	5.26472723124053e-108
Nes	1.01182952181104e-164	1.08911		Rfx4	6.30866660311344e-165	1.04136		Fam171b	1.36671349734692e-182	1.2897		Pla2g7	3.58385211513524e-181	1.26962		Hoxc9	8.61871313853288e-187	1.60929		Myl12a	1.21320966933645e-223	1.53349		Plcb4	3.24608816170723e-173	1.2649		Uchl1	1.5490216326017e-128	1.32048		Uchl1	4.58375460723894e-127	1.16052		Cntn2	2.38885991465762e-131	1.12177		Hsp90b14	1.16039207177685e-137	1.17322		Miat	1.91346074115256e-143	1.29169		Cdk14	2.02146337020492e-160
Sparc	4.7719863766164e-192	1.06161		Cdh6	1.10063574291247e-166	1.01327		Rapgef6	9.61044843760894e-127	1.2814		Higd1a	9.48748125205422e-173	1.23525		Cttnbp2	3.92894978316914e-297	1.55975		Col3a1	6.21108109550095e-196	1.51891		Tfap2b	2.96174942906556e-88	1.21484		Lhx1	9.09411189802829e-203	1.31858		Meg3	1.28348350996094e-58	1.13857		Map2	5.33630497259468e-112	1.09649		Mki67	3.63621282791355e-185	1.17202		Nkain4	2.97406660013499e-112	1.28374		1700025G04Rik	1.06152534568195e-162
Wls	8.61832689090168e-193	1.0579		H19	4.1850570149642e-65	1.01168		Hoxc9	2.31357167708999e-110	1.24666		Msx1	7.11180191021314e-164	1.19424		Zfhx3	2.51957252715353e-215	1.52348		Rbbp7	6.62926246787916e-138	1.48216		Ube2ql1	5.06550865396522e-172	1.21343		Onecut2	5.26784968561598e-101	1.3065		Nell2	1.41762622325378e-144	1.1277		Dner	5.63040966113996e-128	1.086		Knstrn	3.91057362269136e-260	1.17187		Tbc1d9	1.94066111584995e-150	1.28046		Cadps	1.96005590882202e-151
Rspo3	8.64591222488472e-196	1.05658		Tagln2	4.02247178743266e-94	0.984495		Gm2694	7.21050432628993e-189	1.20362		Pgam1	1.36368596666707e-199	1.16436		Mapt	4.2822977965914e-246	1.51595		Twist1	3.64302327961478e-290	1.4759		Zfhx3	8.00081272490813e-119	1.18392		Lhx1os	3.39424938487724e-238	1.28013		Tox	2.06309967975604e-194	1.08842		Cbln1	2.18142387609044e-198	1.05857		Mdk4	4.58995013672504e-115	1.16499		Bcl7a	1.46625311516149e-148	1.27905		Sox11	7.51378289317165e-168
Wnt1	2.40100576816629e-232	1.03622		Zcchc18	3.08884411171952e-128	0.956527		Meg3	4.43475987099253e-125	1.19861		Zfp36l1	1.78799510740954e-186	1.16334		Reln	7.22498602358562e-231	1.49863		Col14a1	1.06456378961469e-183	1.47205		Fstl5	3.69949779509609e-139	1.16878		Mllt11	2.28453385758767e-172	1.27625		Stmn4	4.12347654690248e-149	1.08764		Ebf3	3.5222415842874e-129	1.05107		Cdkn3	0	1.14902		Fam110a	6.83182612564713e-186	1.26549		Tbc1d9	1.13565481519157e-146
Ccnd2	1.16211147269744e-150	1.0126		Ptprz1	8.04800429077933e-133	0.92077		Grin2a	0	1.18731		H19	5.5380347292836e-85	1.15568		Rtn1	1.90739976340568e-229	1.4944		Sostdc1	1.96557053511835e-304	1.46716		Dpysl3	6.07845093455554e-142	1.15941		Rab3c	5.11785950818952e-173	1.27532		Mllt11	1.37053385165003e-132	1.07824		Hoxb6	9.74537591326988e-91	1.03455		Pimreg	1.50531269387579e-143	1.12591		Frmd4b	1.51595281248392e-109	1.26283		Crmp1	3.31663287499928e-125
Ptprz1	4.909077655744e-189	1.01071		Nfia	7.59212217793828e-127	0.913983		Runx1t1	1.16208114950627e-177	1.18472		Cd9	9.0494811568073e-154	1.13835		Gm28050	0	1.4935		Gpc3	3.5124863996932e-202	1.4628		Celf4	7.50237142123312e-147	1.15588		Pcsk1n	4.80970212656483e-109	1.26913		Dpysl3	1.86007455151876e-122	1.07714		Dpysl4	1.4299537746047e-118	1.02521		Ccna2	5.54578694042049e-210	1.10653		Prmt8	1.12839367398476e-203	1.25292		Epb41	2.62496687731192e-126
Mdk	7.72658609699059e-170	1.00622		Fndc5	8.5235318775173e-128	0.910294		Lin7a	8.68632289948998e-199	1.14471		Pcp4l1	1.18797408342045e-174	1.13706		Myt1l	2.02646956558526e-288	1.43704		Msx1	9.06645186651085e-201	1.46195		Elavl2	7.30488436042753e-137	1.14889		Kif5c	7.47203915567388e-169	1.25825		Gng3	1.02182089018774e-135	1.07211		Hoxb8	3.98302478400059e-138	1.02341		Hmmr	1.50438440340159e-143	1.09999		Nhlh2	3.20413780164894e-82	1.23648		Hmx2	0
Serpinh1	1.25094655980015e-166	0.952495		Ezr	1.33270354876972e-120	0.89026		Nrn1	1.31836534278227e-211	1.14356		Slc2a1	7.38717373415555e-150	1.12549		Hoxc8	1.3892429521327e-168	1.37803		Ezr	1.65999362009873e-195	1.43599		Slco3a1	2.01325692096818e-102	1.13126		Nova1	1.49543963091982e-175	1.24907		Dcx	7.75960330256883e-123	1.06912		Hoxb9	3.37724871947851e-109	1.02266		Ube2c	1.88022334520795e-154	1.08781		Cdkn1a	1.30451008431767e-71	1.21363		Lhx1os	1.04707964879767e-187
Mest	8.45550416630124e-126	0.915277		Tmem176b	1.27261340101301e-130	0.879611		Hist3h2ba	1.33534540759325e-156	1.07799		Col12a1	9.67184146902502e-173	1.1236		Nrxn1	6.05499398739482e-244	1.37255		Sema3c	0	1.43566		Sst	5.14548962353169e-78	1.12741		Zfhx3	4.7637705601552e-98	1.2398		Ncam1	3.27419470278026e-129	1.03266		Tlx3	8.22469931548427e-157	1.02162		Dbi3	8.65220127152273e-91	1.0802		Lzts1	4.57813467423464e-160	1.17887		Celf4	1.00219086796456e-121
Maged2	3.98179092380743e-126	0.912151		Ptpro	2.050480876316e-142	0.879481		Pou3f2	3.74177543681232e-139	1.06156		Wls	3.26687254968591e-161	1.10588		Slc17a6	0	1.35095		Mest	5.0228135319608e-139	1.42673		Rnd3	1.76490703366404e-111	1.12661		Nrp2	3.71222094705004e-136	1.22755		Mab21l2	1.56048612498873e-124	1.02894		Tmem163	2.81217087264985e-111	1.02049		Dlgap5	1.18109868096964e-169	1.07722		Tagln3	4.67573834999944e-129	1.16604		Cbln1	2.78367950220997e-181
Id1	2.16823350840891e-90	0.90632		Maged2	3.6948141414785e-110	0.860983		Rtn1	1.90068127775885e-129	1.04988		Plod2	3.71564184529059e-156	1.10123		Nbea	3.33556474149363e-218	1.34789		Sema3a	0	1.42499		Hoxb8	4.5905619461396e-164	1.11967		Syt4	1.64847449309008e-146	1.21867		Auts2	2.51460956793774e-118	1.02459		Ppp3ca	5.01719383755443e-121	1.0109		Dynll11	1.53685872806234e-126	1.03314		Hes6	3.89528534285554e-93	1.15362		Mxra7	4.0910816419071e-126
Zcchc18	4.36735328475116e-153	0.877902		Zfp36l1	3.53128039514184e-131	0.860476		Mab21l2	7.51537668018019e-162	1.04694		Pfkl	4.36308616355066e-179	1.0824		Gng3	1.74155055452039e-257	1.33063		Cdh6	1.37864213440486e-235	1.42052		Zic1	3.82301170971719e-77	1.11		Irx2	2.36156569149983e-162	1.18314		Tuba1a	4.23621632326734e-154	1.01971		Tmeff2	7.84621671759493e-132	1.00283		Tuba1b1	2.66756737524392e-111	1.033		Tspan18	2.43179602004515e-148	1.14912		Rgmb	4.33440897793058e-113
Pcp4l1	2.2037745790357e-131	0.873167		Metrnl	1.40661062141881e-164	0.860299		Igfbpl1	4.46019211314189e-152	1.04417		Pgm2	3.89383225951311e-193	1.07917		Nova1	1.8408331600615e-228	1.3305		Col11a1	1.35250530118338e-215	1.41296		Elmod1	2.49508173632794e-246	1.10599		Rtn1	3.98246312554863e-133	1.18094		Kif5c	4.51341413144e-123	1.01648		Mir124a-1hg	2.15228958066529e-146	1.00229		Col14a14	8.57551956369486e-98	1.01618		Olig3	5.60527820424708e-130	1.13429		Tmsb4x	1.10980094921274e-122
Efnb3	5.58191416556678e-116	0.871795		Cdon	4.45482185780074e-127	0.858634		Ripor2	1.13744353604956e-305	1.04397		Id3	6.54938384425416e-126	1.0696		Kctd4	0	1.32567		Cdon	2.78483720834091e-222	1.40122		Auts2	8.34272564194593e-153	1.1012		Cadps	1.24329040470084e-159	1.16052		Tmsb10	3.62073194967074e-153	1.01528		Hoxb2	2.44752807045163e-94	1.00018		Tacc3	7.71939589214063e-195	0.997337		Rnd2	1.41407759645456e-108	1.13155		Gm12688	0
Wnt4	1.27097098228691e-139	0.868307		Pcp4l1	1.4433382019635e-127	0.847512		Agap1	9.20791186496116e-120	0.997526		Slc16a3	4.82712857308239e-193	1.06125		Rapgef6	1.41464711964479e-153	1.30964		Serpinh1	1.306508082189e-212	1.39106		Cacna2d2	4.86733382321429e-204	1.09234		Atp2b1	2.76494687454248e-129	1.15829		Ank3	3.70261980933702e-111	0.995854		Mir124-2hg	3.26926700167495e-104	0.997216		Fabp72	4.24981002833867e-59	0.98735		Dcc	1.25960429914678e-95	1.11168		Hoxb9	1.44807151383483e-120
Msx1	4.69361402661555e-146	0.85404		Ssbp2	2.61673943261347e-117	0.846792		Gng3	3.02826851014031e-170	0.992995		Eno1	2.31392741422516e-159	1.04685		Spock3	7.49690280930889e-247	1.29817		Mdk	4.59223454348157e-203	1.38817		Lamp5	2.63709317767948e-252	1.07694		Tmsb10	2.78542839812731e-166	1.15672		Tubb2b	2.5882161769118e-145	0.990981		Scrt1	7.7256547496817e-115	0.984946		Ccnb1	7.39347677199719e-167	0.984237		Ppp1r14a	0	1.09885		Pid1	3.33108155477622e-136
Cd63	1.67437217762445e-135	0.848684		Wnt1	3.10034209284472e-137	0.843075		Mtus2	1.50324734946804e-114	0.992804		Grhpr	9.11189414640892e-169	1.04363		Pou3f2	2.52755806374494e-135	1.27631		Rbp1	8.35681161387269e-75	1.38482		Robo3	9.1750911477979e-80	1.05937		Elavl4	1.00371016282089e-137	1.15267		Stmn1	3.93806197925889e-123	0.989649		Dnm3	8.68826697633996e-102	0.980466		Igfbp53	4.91843579421156e-75	0.983027		Tfap2a	1.05982303582297e-125	1.08241		Ntm	1.25981748432067e-60
Col12a1	5.77185756906757e-170	0.847925		Dbi	4.25953731797411e-108	0.839146		Sorcs3	4.15408391839048e-238	0.986923		Id1	9.38734559145333e-109	1.03342		Ttc28	3.2712031220008e-188	1.26107		Fstl1	4.72877871444503e-226	1.38446		Atp1b1	4.97181580243841e-79	1.04645		Lamp5	0	1.14713		Cpe	5.32703184950336e-126	0.977154		Lrrn3	5.69691548755713e-185	0.975777		Nucks1	8.11206953132753e-129	0.973064		Kalrn	2.6552405809957e-137	1.08222		Cdkn1c	5.97194453823221e-68
Rspo1	1.18152429938112e-137	0.84166		Zic5	1.24147423073264e-133	0.837037		Barhl1	1.31345857727005e-199	0.977697		Bnip3	1.78441886946717e-125	1.03251		Bcl11a	6.40185898893131e-139	1.2545		Ctgf	0	1.3831		Map2	2.51364041565195e-107	1.00668		Pclo	1.68315763305701e-154	1.13759		Ina	2.22712390763572e-95	0.936419		Ptprg	3.37859488298408e-113	0.975645		Hmgb1	3.56524983102167e-150	0.965379		Slc1a2	4.81446499055017e-101	1.07882		Basp1	5.88513915281772e-132
Neo1	6.01662728737449e-128	0.830823		Tns3	6.35471310322264e-172	0.829705		Ncam2	3.56989597730916e-228	0.969169		Rbp1	6.85091112971393e-132	1.02847		Ank3	1.77753509759418e-192	1.25137		Igfbp2	5.85477224422638e-99	1.38175		Hsd11b2	9.07450220766432e-207	0.995172		Irx1	1.83145242096327e-233	1.12759		Nav3	4.96596846783732e-161	0.926153		Cntnap5a	2.07174321536646e-307	0.969602		Anp32b1	4.92984769325972e-113	0.959145		Lhx1	8.53295691496695e-100	1.03234		Map2	2.44803201897305e-90
Scrn1	2.82039906508234e-130	0.824945		Slc9a3r1	4.20005756105677e-138	0.824846		Ina	2.116830758094e-121	0.966701		Gapdh	2.7578719459412e-185	1.02537		Mab21l2	4.22498172724605e-221	1.22948		Cald1	1.96772419748541e-129	1.35784		Ppp3ca	4.82009702640457e-125	0.977365		Dpysl3	2.88108812322974e-137	1.12732		Gria2	1.10703438493725e-115	0.921537		Klhl35	3.61669585818613e-216	0.953086		Ccdc34	7.89667959979602e-105	0.957959		Map2	1.12763347408297e-74	1.03037		Myo1b	7.57178040032288e-105
Cdon	5.13089098398325e-147	0.804357		Dhrs3	2.9114723528722e-127	0.823099		Tubb2b	9.23651735185639e-168	0.960853		Ezr	4.88108892506583e-144	1.02394		Nrcam	1.67581500547957e-182	1.21073		Myh8	6.10796529628566e-164	1.34455		Ncam1	3.21948856834317e-119	0.951061		Samd5	3.46194986102273e-306	1.12566		Adgrl3	1.78350483232775e-113	0.919783		Sox11	1.06090506749488e-110	0.950064		Cks1b	1.073458575936e-80	0.955711		Chrna4	6.76870150932697e-101	1.02638		Nrp2	9.02372883295568e-75
Zfp36l1	8.49575822294188e-142	0.796707		Zic2	1.3832457264926e-116	0.809232		Epb41	6.77542559413999e-95	0.958819		Gpi1	1.13318292673148e-168	1.02133		Chd3	7.68092835367374e-189	1.18778		Tmem132c	1.58792457029758e-275	1.32074		Ina	2.47630823321174e-97	0.947053		Ina	2.50943124996598e-124	1.11058		Meis2	7.26012511880929e-103	0.912687		Zfhx4	9.45812391816939e-76	0.946363		Msx14	4.04197661087133e-83	0.943766		Mdga1	1.32186009750501e-219	1.01801		Klhl35	7.34015643071769e-200
Metrn	1.44026794428965e-139	0.778658		Phgdh	3.52349011135127e-106	0.804497		Mapk10	2.6460901953462e-141	0.953078		Slit2	8.05572466499671e-135	0.997174		Mtus2	3.38746555674952e-230	1.17371		1500015O10Rik	5.88723395037623e-306	1.29378		Atp2b1	1.93074933430534e-119	0.944202		Phlda1	5.17751318795057e-124	1.10704		Stk39	1.39194682944737e-61	0.910493		Pbx3	2.17035224877746e-93	0.938302		Phgdh4	5.13627993881477e-97	0.930331		Robo1	5.74119366244918e-81	1.00129		Igfbpl1	1.74199014169267e-114
Rcn1	5.45332040954555e-144	0.774899		6330403K07Rik	6.46618724458457e-98	0.799387		Basp1	9.96021788053882e-182	0.952933		Efnb3	2.93890807686097e-103	0.995468		Tmem108	1.21276135694149e-140	1.17032		Shroom3	2.56167776081143e-303	1.26252		Stmn4	1.22181792865821e-93	0.939895		Rab3a	1.01173656740736e-150	1.09901		L1cam	5.35460463582679e-179	0.907438		Pdzrn4	1.55773745713118e-111	0.93386		Ran	1.26876493285725e-139	0.91886		Ago1	3.60435302855004e-111	0.990558		Nav2	3.60576598384548e-119
Slc9a3r1	3.33842784572557e-176	0.772398		Fndc3a	6.46387531427934e-100	0.788852		Sox4	2.55402619884323e-135	0.945053		Mif	9.12270242968918e-175	0.98086		Rbfox1	2.99819027725172e-300	1.16999		Sdc2	0	1.25869		Plch1	1.86888024797385e-120	0.937713		Tubb2a	8.45944058862939e-116	1.09879		Rapgef6	3.46875411078449e-71	0.904357		Ank2	3.25953690297504e-82	0.932624		Prdx12	1.06496585360323e-85	0.87777		Myo1b	8.88442446276335e-96	0.979811		St18	4.96139575268386e-195
Pea15a	1.13061959319438e-123	0.745951		Cd63	2.76093670825714e-105	0.786317		Cdk5r1	7.64684546277688e-142	0.942525		Fabp7	2.69366359700179e-124	0.968323		Tnrc6c	2.12072054400884e-212	1.16653		Ahnak	0	1.25284		Kif5c	2.44784129362095e-111	0.934678		Sncg	3.54071227950866e-70	1.09074		Elavl4	3.6530173838457e-101	0.903391		Meis2	4.98547398089228e-108	0.932368		Spc24	4.05221508492019e-146	0.859546		Rgs3	7.39772098739173e-160	0.967224		Sorbs2	3.93199470567967e-78
Celsr1	1.2713067583449e-165	0.737256		Fgfr1	8.76801014320305e-94	0.780601		Tnrc6c	3.52947303131005e-156	0.940391		Rmst	1.1780220453132e-128	0.960899		Snrpn	3.17016485485338e-161	1.15441		Pdpn	4.64404831891159e-234	1.2424		Mir124-2hg	1.35913281876906e-99	0.916002		Ncam1	3.4424345971689e-140	1.08077		Dusp8	6.31812176912117e-110	0.891728		Ank3	1.02933244998265e-84	0.918822		H2afx	1.68985983416027e-90	0.858829		Zbtb18	3.12417823883526e-124	0.965818		Elavl4	4.51255505195718e-100
Msi2	7.41058292427889e-126	0.732686		Metrn	2.53106218910779e-100	0.776814		Ttc28	1.6811472991966e-91	0.932354		Gsta4	1.77071781746361e-144	0.959696		Stmn4	5.70184198821074e-188	1.15433		Gas1	8.13935586138326e-160	1.21098		Hoxb9	4.8482596960582e-110	0.913109		Pnoc	5.2455678621066e-295	1.06563		Cdc42ep3	6.83987854444864e-119	0.888332		Prox1	3.75056862869255e-112	0.912268		Cenpe	1.4721818223488e-117	0.857481		Mfap4	8.21801487417018e-161	0.960232		Olfm2	1.22058167575142e-106
Ttyh1	1.8780427388694e-126	0.727363		Fstl1	9.12053802171945e-108	0.771572		Tshz1	1.77583861866338e-119	0.930789		6330403K07Rik	1.23847807110703e-80	0.953229		Pcsk5	0	1.1474		Cyr61	8.13981131958301e-277	1.20159		Apbb2	7.74125222962349e-106	0.907337		Cacna2d3	0	1.04875		Crmp1	5.68758369975789e-101	0.884031		Lin7a	5.19136099701598e-105	0.912224		Id33	7.91173383974649e-57	0.856651		Insm1	3.82333483198885e-142	0.9529		Dpysl4	3.77075302129747e-106
Slc1a3	7.14368230481549e-143	0.726556		Tmem176a	1.20569962725865e-146	0.76681		Cntn2	7.20001100624531e-116	0.929076		Zic5	8.55988325438718e-147	0.952454		Elmod1	0	1.14392		Rbms1	7.94179505725937e-202	1.19561		Tshz2	2.03117589353407e-89	0.902123		Map1b	6.49807087447505e-128	1.04518		Dclk1	3.313233192149e-111	0.883731		Srrm3	5.67180226964003e-113	0.891843		Cenpw	1.33689149117549e-128	0.854757		Neurog1	3.21094233040128e-259	0.938129		Scrt1	5.68222792706486e-100
[truncated: 55 more columns]
